# Supplementary material for: Rational Design and Characterization of Symmetry-Breaking Organic Semiconductors in Polymer Solar Cells: A Theory Insight of the Asymmetric Advantage
Source: Materials (Basel). 2021 Nov 8;14(21):6723. doi: 10.3390/ma14216723 (PMC8587437; doi:10.3390/ma14216723)
Supplement: Supplementary file 1 [file materials-14-06723-s001.zip]

Archive with 1 entries (1 files):
- materials-1439148-supplementary.pdf
